# Supplementary material for: Peripheral Regulatory T Cells Display Dynamic Memory Subset Frequency and Inhibitory Marker Expression Across Pregnancy
Source: Am J Reprod Immunol. 2026 Apr 26;95:e70238. doi: 10.1111/aji.70238 (PMC13110828; doi:10.1111/aji.70238)
Supplement: Supplementary file 2 — aji70238‐sup‐0002‐TableS3.xlsx [file AJI-95-e70238-s001.xlsx]

## Sheet: Primary Data
Participant	Visit	SampleID	GA	DelParentAge	PMH	Gravidity	Parity	PriorPregComp	CurrPregComp	GA@Delivery	InfantSex	CD3.of.Live	CD14.of.Live	CD56.of.Live	CD4.of.Live	CD4.of.CD3.	CD127loCD25hi.of.CD4	FoxP3.of.Live	FoxP3.of.CD3	FoxP3.of.CD4.	FoxP3.of.CD127loCD25hi	FoxP3.CM.of.Live	FoxP3.CM.of.CD4	FoxP3.CM.of.FoxP3	FoxP3.EM.of.Live	FoxP3.EM.of.CD4	FoxP3.EM.of.FoxP3	FoxP3.Na.of.Live	FoxP3.Na.of.CD4	FoxP3.Na.of.FoxP3	Not.FoxP3.of.Live	Not.FoxP3.of.CD3	Not.FoxP3.of.CD4	Not.FoxP3.CM.of.Live	Not.FoxP3.CM.of.CD3	Not.FoxP3.CM.of.Not.FoxP3	Not.FoxP3.EM.of.Live	Not.FoxP3.EM.of.CD3	Not.FoxP3.EM.of.Not.FoxP3	Not.FoxP3.Na.of.Live	Not.FoxP3.Na.of.CD3	Not.FoxP3.Na.of.Not.FoxP3	CD8.of.Live	CD8.of.CD3	CD8.CM.of.Live	CD8.CM.of.CD3.	CD8.CM.of.CD8	CD8.EM.of.Live	CD8.EM.of.CD3.
PART1	V1	PART1V1	12	39	No	2	1	No	No	41	Male	0.513	0.237	0.0878	0.341	0.665	0.0276	0.007	0.0136325	0.0205	0.742	0.0031	0.009	0.442	0.0012	0.0035	0.173	0.0023	0.0069	0.336	0.334	0.651	0.98	0.0671	0.131	0.201	0.0275	0.0536	0.0822	0.234	0.456	0.701	0.295	0.295	0.0048	0.0093	0.0314	0.0312	0.0609
PART1	V2	PART1V2	25	39	No	2	1	No	No	41	Male	0.588	0.226	0.0752	0.362	0.616	0.0587	0.0168	0.0285824	0.0464	0.79	0.0063	0.0174	0.375	0.0054	0.0149	0.32	0.0043	0.0118	0.255	0.345	0.587	0.954	0.074	0.126	0.215	0.057	0.097	0.165	0.207	0.352	0.6	0.338	0.338	0.0101	0.0171	0.0506	0.0397	0.0676
PART1	V3	PART1V3	41	39	No	2	1	No	No	41	Male	0.49	0.213	0.124	0.279	0.569	0.017	0.0032	0.0066004	0.0116	0.684	0.0012	0.0044	0.379	0.00039	0.0014	0.121	0.0015	0.0052	0.447	0.276	0.563	0.988	0.0409	0.0834	0.148	0.014	0.0285	0.0507	0.217	0.443	0.788	0.366	0.366	0.0062	0.0127	0.0346	0.053	0.108
PART2	V1	PART2V1	13	28	No	1	0	No	No	40.4286	Female	0.559	0.214	0.0535	0.232	0.414	0.0764	0.0136	0.024219	0.0585	0.766	0.0037	0.0158	0.27	0.0054	0.0231	0.395	0.004	0.0174	0.298	0.218	0.39	0.941	0.0656	0.117	0.301	0.0327	0.0585	0.15	0.115	0.206	0.527	0.471	0.471	0.005	0.009	0.0191	0.0731	0.131
PART2	V2	PART2V2	27	28	No	1	0	No	No	40.4286	Female	0.577	0.239	0.0451	0.252	0.437	0.067	0.0134	0.023161	0.053	0.791	0.0027	0.0108	0.204	0.0069	0.0274	0.517	0.0031	0.0123	0.233	0.239	0.414	0.947	0.0608	0.105	0.255	0.0457	0.0792	0.192	0.126	0.218	0.528	0.462	0.462	0.0052	0.0091	0.0196	0.0587	0.102
PART2	V3	PART2V3	40	28	No	1	0	No	No	40.4286	Female	0.452	0.252	0.0634	0.163	0.361	0.0652	0.0083	0.0182666	0.0506	0.775	0.0017	0.0104	0.206	0.0042	0.0256	0.507	0.002	0.0125	0.248	0.155	0.343	0.949	0.0383	0.0847	0.247	0.0228	0.0504	0.147	0.0908	0.201	0.585	0.536	0.536	0.0029	0.0064	0.0119	0.0564	0.125
PART3	V1	PART3V1	13	34	No	2	0	SAB	No	40.1429	Female	0.598	0.205	0.0343	0.39	0.653	0.0647	0.0221	0.0369598	0.0566	0.875	0.0071	0.0182	0.32	0.0095	0.0242	0.428	0.0046	0.0119	0.21	0.368	0.616	0.943	0.0989	0.165	0.269	0.0448	0.0749	0.122	0.214	0.358	0.582	0.271	0.271	0.0106	0.0177	0.0652	0.0501	0.0837
PART3	V2	PART3V2	30	34	No	2	0	SAB	No	40.1429	Female	0.628	0.198	0.0539	0.341	0.543	0.0641	0.0178	0.0283446	0.0522	0.815	0.005	0.0146	0.28	0.007	0.0204	0.391	0.005	0.0146	0.28	0.323	0.515	0.948	0.0721	0.115	0.223	0.0328	0.0523	0.102	0.21	0.335	0.65	0.341	0.341	0.0097	0.0154	0.0453	0.0474	0.0755
PART3	V3	PART3V3	40	34	No	2	0	SAB	No	40.1429	Female	0.46	0.373	0.0326	0.293	0.638	0.0591	0.0137	0.0297946	0.0467	0.789	0.0038	0.013	0.279	0.0047	0.0161	0.345	0.0046	0.0157	0.337	0.28	0.609	0.953	0.0487	0.106	0.174	0.0141	0.0307	0.0504	0.212	0.462	0.759	0.269	0.269	0.003	0.0065	0.0242	0.0185	0.0402
PART4	V1	PART4V1	12	34	No	2	1	No	No	40.7143	Female	0.564	0.131	0.0431	0.24	0.426	0.0508	0.009	0.015975	0.0375	0.738	0.0022	0.009	0.241	0.0036	0.0148	0.395	0.0029	0.0121	0.324	0.231	0.41	0.963	0.046	0.0817	0.199	0.0315	0.0558	0.136	0.146	0.259	0.633	0.396	0.396	0.0048	0.0086	0.0216	0.0699	0.124
PART4	V2	PART4V2	25	34	No	2	1	No	No	40.7143	Female	0.55	0.188	0.0579	0.335	0.61	0.0423	0.0114	0.020801	0.0341	0.806	0.0024	0.0072	0.21	0.0045	0.0135	0.397	0.0039	0.0117	0.344	0.324	0.589	0.966	0.0572	0.104	0.177	0.0412	0.075	0.127	0.218	0.396	0.673	0.348	0.348	0.0057	0.0103	0.0296	0.0244	0.0444
PART4	V3	PART4V3	41	34	No	2	1	No	No	40.7143	Female	0.456	0.286	0.0402	0.318	0.697	0.0568	0.0127	0.02788	0.04	0.704	0.0026	0.0081	0.202	0.0052	0.0164	0.41	0.0044	0.0138	0.344	0.305	0.669	0.96	0.0461	0.101	0.151	0.0283	0.0619	0.0925	0.224	0.492	0.735	0.281	0.281	0.004	0.0088	0.0312	0.0096	0.021
PART5	V1	PART5V1	13	38	No	6	1	SAB	No	40.1429	Male	0.701	0.132	0.0424	0.407	0.581	0.0697	0.0228	0.0324779	0.0559	0.803	0.0065	0.016	0.286	0.0063	0.0154	0.275	0.0089	0.0218	0.389	0.385	0.549	0.944	0.0994	0.142	0.259	0.0547	0.078	0.142	0.221	0.315	0.574	0.344	0.344	0.0104	0.0149	0.0432	0.0601	0.0858
PART5	V2	PART5V2	28	38	No	6	1	SAB	No	40.1429	Male	0.736	0.108	0.041	0.455	0.618	0.062	0.0247	0.0335574	0.0543	0.876	0.0068	0.015	0.276	0.008	0.0176	0.324	0.0084	0.0185	0.34	0.43	0.584	0.946	0.109	0.149	0.255	0.0877	0.119	0.204	0.22	0.298	0.511	0.329	0.329	0.0102	0.0138	0.042	0.0525	0.0713
PART5	V3	PART5V3	40	38	No	6	1	SAB	No	40.1429	Male	0.673	0.169	0.0318	0.416	0.618	0.0599	0.0211	0.0313326	0.0507	0.847	0.0066	0.0159	0.313	0.0069	0.0165	0.326	0.0066	0.0159	0.314	0.395	0.587	0.949	0.108	0.161	0.274	0.0728	0.108	0.184	0.203	0.302	0.514	0.332	0.332	0.0103	0.0153	0.0463	0.0465	0.0691
PART6	V1	PART6V1	14	39	No	2	0	SAB	No	39.1429	Female	0.479	0.244	0.091	0.383	0.799	0.0899	0.0271	0.0566491	0.0709	0.789	0.0079	0.0207	0.291	0.0119	0.0311	0.439	0.006	0.0157	0.221	0.355	0.742	0.929	0.0927	0.194	0.261	0.0675	0.141	0.19	0.187	0.391	0.527	0.173	0.173	0.0039	0.0081	0.0467	0.012	0.0251
PART6	V2	PART6V2	31	39	No	2	0	SAB	No	39.1429	Female	0.496	0.248	0.0561	0.386	0.778	0.0844	0.0228	0.0459798	0.0591	0.701	0.0062	0.0162	0.273	0.0086	0.0224	0.379	0.0065	0.0168	0.284	0.363	0.732	0.941	0.0882	0.178	0.243	0.0585	0.118	0.161	0.209	0.422	0.576	0.194	0.194	0.0037	0.0075	0.0389	0.012	0.0242
PART6	V3	PART6V3	39	39	No	2	0	SAB	No	39.1429	Female	0.398	0.236	0.0598	0.306	0.77	0.0777	0.0149	0.037422	0.0486	0.625	0.0045	0.0146	0.3	0.0065	0.0212	0.437	0.0031	0.0102	0.21	0.291	0.732	0.951	0.074	0.186	0.254	0.0435	0.109	0.15	0.168	0.423	0.578	0.202	0.202	0.0041	0.0102	0.0505	0.0108	0.0272
PART7	V1	PART7V1	12	34	Hashimoto's Disease	3	0	SAB	No	38.5714	Female	0.614	0.148	0.0382	0.354	0.577	0.0666	0.0187	0.0304656	0.0528	0.792	0.0059	0.0165	0.313	0.005	0.014	0.265	0.007	0.0199	0.377	0.336	0.546	0.947	0.0793	0.129	0.236	0.0363	0.0592	0.108	0.214	0.349	0.638	0.39	0.39	0.0091	0.0148	0.0379	0.0352	0.0574
PART7	V2	PART7V2	28	34	Hashimoto's Disease	3	0	SAB	No	38.5714	Female	0.554	0.222	0.0433	0.311	0.562	0.0669	0.0154	0.0278752	0.0496	0.742	0.0046	0.0149	0.3	0.0049	0.0158	0.318	0.0052	0.0167	0.336	0.296	0.534	0.95	0.0709	0.128	0.24	0.0387	0.0698	0.131	0.181	0.326	0.61	0.4	0.4	0.0079	0.0143	0.0358	0.0355	0.064
PART7	V3	PART7V3	39	34	Hashimoto's Disease	3	0	SAB	No	38.5714	Female	0.291	0.375	0.0396	0.172	0.59	0.0371	0.0031	0.010502	0.0178	0.481	0.00065	0.0038	0.211	0.00073	0.0043	0.24	0.0015	0.009	0.504	0.168	0.579	0.982	0.0239	0.0822	0.142	0.0083	0.0287	0.0495	0.132	0.455	0.785	0.389	0.389	0.0032	0.0109	0.028	0.0311	0.107
PART8	V1	PART8V1	10	33	No	2	1	PTD	No	37	Male	0.7	0.152	0.0406	0.468	0.669	0.0378	0.014	0.0200031	0.0299	0.791	0.0034	0.0073	0.245	0.0058	0.0123	0.411	0.0044	0.0094	0.314	0.454	0.649	0.97	0.122	0.174	0.268	0.0511	0.073	0.112	0.275	0.394	0.606	0.276	0.276	0.0046	0.0066	0.024	0.029	0.0414
PART8	V2	PART8V2	28	33	No	2	1	PTD	No	37	Male	0.582	0.248	0.0471	0.375	0.644	0.0351	0.0103	0.01771	0.0275	0.784	0.0022	0.0059	0.213	0.0037	0.01	0.363	0.004	0.0107	0.39	0.365	0.627	0.972	0.0943	0.162	0.258	0.0458	0.0786	0.125	0.22	0.377	0.602	0.289	0.289	0.0037	0.0063	0.0217	0.0313	0.0537
PART8	V3	PART8V3	37	33	No	2	1	PTD	No	37	Male	0.511	0.326	0.0286	0.341	0.667	0.0273	0.0067	0.0130065	0.0195	0.716	0.0012	0.0035	0.179	0.0026	0.0076	0.388	0.0027	0.0078	0.399	0.334	0.654	0.98	0.0746	0.146	0.223	0.0386	0.0756	0.116	0.216	0.422	0.646	0.275	0.275	0.003	0.0058	0.0212	0.0167	0.0327
PART9	V1	PART9V1	13	36	No	3	2	GDM	GDM	38.7143	Female	0.51	0.186	0.18	0.326	0.639	0.0482	0.0122	0.0238986	0.0374	0.777	0.0025	0.0078	0.208	0.0048	0.0148	0.394	0.0043	0.0131	0.351	0.314	0.615	0.963	0.0528	0.103	0.168	0.0526	0.103	0.168	0.202	0.396	0.643	0.305	0.305	0.0054	0.0106	0.0347	0.0378	0.074
PART9	V2	PART9V2	28	36	No	3	2	GDM	GDM	38.7143	Female	0.506	0.193	0.145	0.305	0.603	0.0561	0.0144	0.0285219	0.0473	0.843	0.0019	0.0062	0.131	0.006	0.0196	0.414	0.0055	0.0181	0.382	0.291	0.575	0.953	0.0373	0.0738	0.128	0.0597	0.118	0.205	0.185	0.366	0.636	0.335	0.335	0.0038	0.0075	0.0225	0.0372	0.0736
PART9	V3	PART9V3	39	36	No	3	2	GDM	GDM	38.7143	Female	0.511	0.227	0.124	0.321	0.628	0.0452	0.012	0.02355	0.0375	0.829	0.0017	0.0052	0.139	0.0039	0.0122	0.326	0.0056	0.0174	0.464	0.309	0.604	0.963	0.0376	0.0737	0.122	0.0602	0.118	0.195	0.201	0.393	0.65	0.319	0.319	0.0052	0.0102	0.0321	0.0282	0.0553
PART10	V1	PART10V1	11	33	No	1	0	No	No	36	Female	0.522	0.224	0.103	0.309	0.593	0.0718	0.0197	0.0377741	0.0637	0.888	0.0063	0.0203	0.318	0.0075	0.0242	0.379	0.0047	0.0152	0.238	0.289	0.555	0.936	0.0748	0.143	0.258	0.051	0.0978	0.176	0.156	0.299	0.539	0.35	0.35	0.0071	0.0137	0.039	0.0351	0.0673
PART10	V2	PART10V2	25	33	No	1	0	No	No	36	Female	0.431	0.368	0.0594	0.24	0.558	0.0568	0.0123	0.0286254	0.0513	0.904	0.0032	0.0133	0.259	0.0041	0.0169	0.329	0.004	0.0166	0.323	0.228	0.529	0.949	0.0519	0.12	0.228	0.0534	0.124	0.234	0.115	0.266	0.502	0.37	0.37	0.0079	0.0183	0.0495	0.0236	0.0548
PART10	V3	PART10V3	36	33	No	1	0	No	No	36	Female	0.592	0.163	0.0824	0.39	0.658	0.0284	0.0098	0.0165816	0.0252	0.89	0.0022	0.0057	0.224	0.0019	0.005	0.197	0.0049	0.0125	0.496	0.38	0.642	0.975	0.0645	0.109	0.17	0.0237	0.04	0.0624	0.284	0.48	0.748	0.32	0.32	0.0051	0.0085	0.0267	0.0131	0.0222
PART11	V1	PART11V1	12	29	No	1	0	No	No	41.2857	Male	0.589	0.156	0.102	0.367	0.624	0.0651	0.0208	0.0353808	0.0567	0.871	0.0063	0.0172	0.304	0.0083	0.0227	0.401	0.0055	0.0151	0.266	0.346	0.588	0.943	0.102	0.173	0.293	0.0583	0.0989	0.168	0.181	0.307	0.522	0.333	0.333	0.0134	0.0227	0.0682	0.0401	0.068
PART11	V2	PART11V2	29	29	No	1	0	No	No	41.2857	Male	0.468	0.196	0.108	0.338	0.721	0.0325	0.0085	0.0182413	0.0253	0.777	0.0024	0.0071	0.283	0.00072	0.0021	0.0843	0.0051	0.0152	0.603	0.329	0.703	0.975	0.061	0.13	0.185	0.0119	0.0253	0.036	0.253	0.54	0.769	0.261	0.261	0.005	0.0106	0.0407	0.0156	0.0332
PART11	V3	PART11V3	41	29	No	1	0	No	No	41.2857	Male	0.524	0.253	0.0452	0.332	0.633	0.0505	0.0127	0.0243072	0.0384	0.761	0.0035	0.0106	0.277	0.0043	0.013	0.338	0.0045	0.0135	0.352	0.319	0.608	0.962	0.0747	0.143	0.234	0.0309	0.0589	0.0967	0.209	0.398	0.654	0.342	0.342	0.0085	0.0161	0.0472	0.0148	0.0282
PART12	V1	PART12V1	13	37	No	5	1	SAB	No	39.1429	Male	0.546	0.27	0.0386	0.339	0.621	0.066	0.0166	0.0303669	0.0489	0.741	0.0037	0.0109	0.223	0.0055	0.0162	0.331	0.0062	0.0184	0.377	0.322	0.591	0.951	0.0765	0.14	0.237	0.0464	0.085	0.144	0.19	0.348	0.588	0.33	0.33	0.0037	0.0067	0.0203	0.0213	0.0391
PART12	V2	PART12V2	29	37	No	5	1	SAB	No	39.1429	Male	0.543	0.282	0.032	0.339	0.624	0.0758	0.0194	0.0356928	0.0572	0.755	0.0039	0.0115	0.201	0.0077	0.0227	0.397	0.0064	0.019	0.332	0.319	0.588	0.943	0.0751	0.138	0.235	0.0532	0.0979	0.166	0.181	0.334	0.568	0.329	0.329	0.0041	0.0075	0.0228	0.0199	0.0366
PART12	V3	PART12V3	39	37	No	5	1	SAB	No	39.1429	Male	0.464	0.301	0.0365	0.259	0.558	0.0699	0.0132	0.028458	0.051	0.73	0.002	0.0077	0.151	0.0063	0.0243	0.476	0.0037	0.0145	0.284	0.246	0.53	0.949	0.0436	0.094	0.177	0.0471	0.102	0.192	0.145	0.312	0.589	0.377	0.377	0.0025	0.0054	0.0143	0.0204	0.0439
PART13	V1	PART13V1	14	23	No	2	1	No	No	41	Female	0.593	0.24	0.0782	0.395	0.665	0.0299	0.0085	0.014364	0.0216	0.722	0.002	0.0051	0.238	0.0029	0.0074	0.342	0.0032	0.0081	0.377	0.386	0.651	0.978	0.139	0.233	0.359	0.0811	0.137	0.21	0.16	0.269	0.414	0.298	0.298	0.0093	0.0156	0.0525	0.0329	0.0555
PART13	V2	PART13V2	25	23	No	2	1	No	No	41	Female	0.352	0.211	0.0201	0.155	0.441	0.0408	0.0013	0.0036162	0.0082	0.2	0.00028	0.0018	0.222	0.00063	0.0041	0.5	0.00035	0.0023	0.278	0.154	0.437	0.992	0.0411	0.117	0.267	0.0569	0.162	0.37	0.0519	0.147	0.337	0.265	0.265	0.0036	0.0102	0.0385	0.028	0.0794
PART13	V3	PART13V3	41	23	No	2	1	No	No	41	Female	0.432	0.363	0.0597	0.32	0.741	0.08	0.0085	0.0196365	0.0265	0.332	0.0027	0.0083	0.314	0.0024	0.0074	0.281	0.0031	0.0098	0.37	0.311	0.722	0.973	0.108	0.251	0.347	0.034	0.0788	0.109	0.165	0.383	0.53	0.241	0.241	0.0033	0.0077	0.0319	0.0157	0.0363
PART14	V1	PART14V1	14	29	No	1	0	No	No	38	Male	0.706	0.109	0.0438	0.47	0.666	0.0697	0.0278	0.0393606	0.0591	0.848	0.0059	0.0126	0.213	0.014	0.0297	0.503	0.0065	0.0139	0.235	0.442	0.626	0.941	0.123	0.175	0.279	0.107	0.151	0.241	0.201	0.284	0.454	0.304	0.304	0.0108	0.0153	0.0504	0.0367	0.052
PART14	V2	PART14V2	28	29	No	1	0	No	No	38	Male	0.581	0.188	0.038	0.379	0.653	0.0729	0.0237	0.0407472	0.0624	0.856	0.0046	0.0121	0.193	0.0094	0.0247	0.396	0.0083	0.0218	0.349	0.355	0.612	0.938	0.0897	0.154	0.252	0.0552	0.0951	0.155	0.2	0.344	0.562	0.328	0.328	0.0064	0.0111	0.0338	0.0163	0.028
PART14	V3	PART14V3	38	29	No	1	0	No	No	38	Male	0.383	0.235	0.067	0.295	0.769	0.0427	0.0104	0.0271457	0.0353	0.826	0.0016	0.0055	0.156	0.0055	0.0188	0.533	0.0026	0.0089	0.253	0.284	0.742	0.965	0.0563	0.147	0.198	0.0439	0.114	0.154	0.167	0.436	0.588	0.199	0.199	0.0027	0.0069	0.0349	0.0151	0.0395
PART15	V1	PART15V1	12	38	No	3	1	No	GDM	40.4286	Female	0.43	0.332	0.106	0.258	0.602	0.102	0.0208	0.0484008	0.0804	0.79	0.0032	0.0123	0.153	0.0138	0.0533	0.663	0.0029	0.0113	0.141	0.238	0.553	0.92	0.0497	0.116	0.209	0.0673	0.157	0.283	0.113	0.263	0.475	0.341	0.341	0.0051	0.0119	0.0348	0.0269	0.0627
PART15	V2	PART15V2	28	38	No	3	1	No	GDM	40.4286	Female	0.302	0.433	0.0794	0.178	0.59	0.0506	0.0068	0.022656	0.0384	0.759	0.0013	0.0075	0.194	0.0047	0.0265	0.689	0.00057	0.0032	0.0836	0.171	0.567	0.962	0.0377	0.125	0.22	0.052	0.173	0.304	0.0766	0.254	0.448	0.339	0.339	0.0048	0.0159	0.047	0.0285	0.0947
PART15	V3	PART15V3	40	38	No	3	1	No	GDM	40.4286	Female	0.276	0.44	0.121	0.142	0.515	0.0587	0.005	0.018231	0.0354	0.603	0.001	0.0071	0.201	0.0033	0.023	0.65	0.00055	0.0039	0.109	0.137	0.497	0.965	0.0307	0.111	0.224	0.0281	0.102	0.205	0.073	0.265	0.533	0.381	0.381	0.003	0.0108	0.0283	0.0242	0.0879
PART16	V1	PART16V1	12	32	No	2	0	SAB	No	41.5714	Male	0.44	0.287	0.0815	0.237	0.539	0.0949	0.0136	0.0309386	0.0574	0.605	0.0027	0.0114	0.198	0.007	0.0296	0.516	0.0029	0.0121	0.21	0.223	0.508	0.943	0.05	0.114	0.224	0.0902	0.205	0.404	0.0732	0.166	0.328	0.385	0.385	0.004	0.0091	0.0236	0.0336	0.0764
PART16	V2	PART16V2	27	32	No	2	0	SAB	No	41.5714	Male	0.451	0.202	0.0734	0.251	0.556	0.102	0.016	0.0355284	0.0639	0.626	0.0029	0.0117	0.183	0.0063	0.0252	0.394	0.0056	0.0222	0.347	0.235	0.521	0.936	0.0509	0.113	0.217	0.0789	0.175	0.336	0.0948	0.21	0.404	0.386	0.386	0.0045	0.01	0.0259	0.0245	0.0543
PART16	V3	PART16V3	41	32	No	2	0	SAB	No	41.5714	Male	0.449	0.26	0.11	0.239	0.533	0.0737	0.0103	0.022919	0.043	0.583	0.0022	0.0092	0.214	0.0042	0.0174	0.405	0.0031	0.0128	0.298	0.229	0.51	0.957	0.0543	0.121	0.237	0.0682	0.152	0.298	0.0973	0.217	0.425	0.41	0.41	0.0042	0.0093	0.0227	0.0295	0.0656
PART17	V1	PART17V1	12	26	CHT	2	0	No	No	39.7143	Female	0.55	0.228	0.0596	0.315	0.573	0.0697	0.019	0.0344373	0.0601	0.863	0.0045	0.0143	0.239	0.0055	0.0174	0.289	0.008	0.0255	0.423	0.296	0.539	0.94	0.0568	0.103	0.192	0.047	0.0855	0.159	0.186	0.338	0.628	0.358	0.358	0.0043	0.0078	0.0218	0.0166	0.0302
PART17	V2	PART17V2	28	26	CHT	2	0	No	No	39.7143	Female	0.558	0.229	0.0366	0.297	0.533	0.0673	0.0172	0.0308074	0.0578	0.858	0.0035	0.0119	0.206	0.006	0.0201	0.348	0.0065	0.0219	0.379	0.28	0.502	0.942	0.0494	0.0885	0.176	0.0573	0.103	0.205	0.165	0.296	0.589	0.37	0.37	0.0041	0.0073	0.0198	0.0197	0.0354
PART17	V3	PART17V3	40	26	CHT	2	0	No	No	39.7143	Female	0.639	0.189	0.02	0.379	0.594	0.0473	0.0163	0.025542	0.043	0.909	0.0022	0.0059	0.136	0.0045	0.0118	0.274	0.0086	0.0226	0.525	0.363	0.568	0.957	0.0545	0.0852	0.15	0.0505	0.0791	0.139	0.247	0.387	0.681	0.35	0.35	0.0036	0.0057	0.0163	0.0066	0.0104
PART18	V1	PART18V1	13	44	No	4	1	SAB	No	38.2857	Male	0.464	0.303	0.0399	0.348	0.749	0.0933	0.0109	0.0234437	0.0313	0.335	0.0043	0.0122	0.391	0.0043	0.0122	0.391	0.0019	0.0054	0.172	0.337	0.725	0.969	0.102	0.219	0.301	0.0743	0.16	0.221	0.144	0.311	0.428	0.215	0.215	0.0072	0.0156	0.0724	0.0186	0.04
PART18	V2	PART18V2	26	44	No	4	1	SAB	No	38.2857	Male	0.484	0.317	0.055	0.381	0.787	0.0824	0.0135	0.0279385	0.0355	0.431	0.0042	0.0111	0.313	0.006	0.0158	0.446	0.0024	0.0063	0.176	0.367	0.759	0.964	0.105	0.216	0.285	0.0707	0.146	0.193	0.178	0.368	0.484	0.185	0.185	0.0045	0.0092	0.05	0.0197	0.0407
PART18	V3	PART18V3	38	44	No	4	1	SAB	No	38.2857	Male	0.547	0.289	0.0267	0.46	0.84	0.105	0.0096	0.017472	0.0208	0.198	0.0029	0.0062	0.299	0.0033	0.0071	0.344	0.0026	0.0056	0.269	0.45	0.823	0.979	0.116	0.213	0.259	0.0399	0.0729	0.0886	0.279	0.51	0.62	0.146	0.146	0.0039	0.0072	0.0491	0.0106	0.0193
[truncated: 119 more columns]
